# Supplementary material for: Widespread Evolution of Molecular Resistance to Snake Venom α-Neurotoxins in Vertebrates
Source: Toxins (Basel). 2020 Oct 2;12(10):638. doi: 10.3390/toxins12100638 (PMC7601176; doi:10.3390/toxins12100638)
Supplement: Supplementary file 1 [file toxins-12-00638-s001.zip]

Archive with 6 entries (6 files):
- Supplementary Table S1 Sequences included in this study, with accession numbers and species names.docx
- Supplementary File S1 Estimating LD50 values.pdf
- Supplementary File S2 Primers used in the current study for amplification of Chrna1 (cholinergic receptor nicotinic alpha 1 subunit) ligand binding site..docx
- Supplementary File S3 amplicons.txt
- Supplementary File S4 Tree.txt
- Supplementary Note S1. Preliminary (independent) analysis of a subset of the data..docx
