# Supplementary material for: Widespread Evolution of Molecular Resistance to Snake Venom α-Neurotoxins in Vertebrates
Source: Toxins (Basel). 2020 Oct 2;12(10):638. doi: 10.3390/toxins12100638 (PMC7601176; doi:10.3390/toxins12100638)
Supplement: Supplementary file 1 [file toxins-12-00638-s001.zip › Supplementary File S3 amplicons.txt]

>[accession=NM_131445.1]_[product=CHRNA1 gene,partial cds]_[organism=Danio rerio]
TGGGTTTATTACGCTTGCTGTCCTGATACGCCATACCTTGAC
>[accession=VCAZ01000208.1]_[product=CHRNA1 gene,partial cds]_[organism=Bagarius yarrelli]
ATGGTTAATTATGCCTGTTGCCCAAACACACCGTACTTGGAC
>[accession=XM_020601562.1]_[product=CHRNA1 gene,partial cds]_[organism=Monopterus albus]
TGGGTTCGCTACAACTGCTGTCCTGACACACCATACCTGGAT
>[accession=VDFK01000470.1]_[product=CHRNA1 gene,partial cds]_[organism=Gasterosteus aculeatus]
ACGGTTAACTACAGCTGCTGCCCCAACAAGCCGTACCTCGAC
>[accession=AY295875.1]_[product=CHRNA1 gene,partial cds]_[organism=Takifugu rubripes]
TGGGTTTACTACACCTGCTGCCCTGACACGCCTTACCTGGAC
>[accession=CAAE01015010.1]_[product=CHRNA1 gene,partial cds]_[organism=Tetraodon nigroviridis]
TGGGTGTACTACGCCTGCTGCCCTGACACCCCTTACCTGGAC
>[accession=XM_028808143.1]_[product=CHRNA1 gene,partial cds]_[organism=Erpetoichthys calabaricus]
AGGGTCAATTATTCCTGCTGCCCTGACACCCCATATCTGGAC
>[accession=XM_018572442.1]_[product=CHRNA1 gene,partial cds]_[organism=Nanorana parkeri]
TGGGTTTTCTATACCTGCTGTCCTGACGTTCCATACCTGGAC
>[accession=XM_002934601.5]_[product=CHRNA1 gene,partial cds]_[organism=Xenopus tropicalis]
TGGGTTTATTATGACTGTTGCCCAGAAACGCCATACTTGGAT
>[accession=XM_029605825.1]_[product=CHRNA1 gene,partial cds]_[organism=Rhinatrema bivittatum]
CGGGTGAACTACTCCTGCTGTGGAGATACTCCATACCTGGAT
>[accession=XM_033946945.1]_[product=CHRNA1 gene,partial cds]_[organism=Geotrypetes seraphini]
TACGTCACCTATGCCTGTTGTCCGGACACTCCATATCTGGAT
>[accession=XM_030209957.1]_[product=CHRNA1 gene,partial cds]_[organism=Microcaecilia unicolor]
CGCGTAGACTACTCCTGCTGTCCGGACACTCCGTATCTGGAT
>[accession=XM_001514832.4]_[product=CHRNA1 gene,partial cds]_[organism=Ornithorhynchus anatinus]
TGGGTTTATTATGCCTGTTGTCCCAGCACTCCCTACCTAGAT
>[accession=XM_003763981.2]_[product=CHRNA1 gene,partial cds]_[organism=Sarcophilus harrisii]
TGGGTTTTTTATGCCTGTTGCCCTGACACTCCCTACCTGGAT
>[accession=XM_001376625.4]_[product=CHRNA1 gene,partial cds]_[organism=Monodelphis domestica]
TGGGTTTTTTATGCCTGTTGCCCTGACACCCCCTATCTGGAT
>[accession=XM_007940110.1]_[product=CHRNA1 gene,partial cds]_[organism=Orycteropus afer]
CAGGTGCTCTATGCCTGCTGCCCCAGCACCCCCTACCTGGAC
>[accession=XM_023542827.1]_[product=CHRNA1 gene,partial cds]_[organism=Loxodonta africana]
TGGGTGTTCTATGCCTGCTGCCCCGCCACCCCCTACCTAGAC
>[accession=XM_004476894.2]_[product=CHRNA1 gene,partial cds]_[organism=Dasypus novemcinctus]
TGGGTCTTCTACGCCTGCTGCCCCTCCACCCCCTACCTGGAC
>[accession=XM_006151116.1]_[product=CHRNA1 gene,partial cds]_[organism=Tupaia chinensis]
TGGGTGTTCTACTCCTGCTGCCCCACCACGCCCTACCTGGAC
>[accession=XM_011991880.1]_[product=CHRNA1 gene,partial cds]_[organism=Mandrillus leucophaeus]
TGGGTGTTCTATTCCTGCTGCCCCAACACCCCCTACCTGGAC
>[accession=NM_001039523.3]_[product=CHRNA1 gene,partial cds]_[organism=Homo sapiens]
TCCGTGACCTATTCCTGCTGCCCCGACACCCCCTACCTGGAC
>[accession=XM_003478585.3]_[product=CHRNA1 gene,partial cds]_[organism=Cavia porcellus]
TGGGTTTTCTATTCCTGCTGCCCCAACACCCCCTATCTGGAC
>[accession=XM_013028276.1]_[product=CHRNA1 gene,partial cds]_[organism=Dipodomys ordii]
TGGGTGTTCTATTCCTGCTGCCCCACCACCCCATACCTAGAC
>[accession=XM_004660327.1]_[product=CHRNA1 gene,partial cds]_[organism=Jaculus jaculus]
TGGGTGTTCTACTCCTGCTGCCCCACCACCCCCTACCTGGAC
>[accession=XM_021649964.1]_[product=CHRNA1 gene,partial cds]_[organism=Meriones Unguiculatus]
TGGGTGTTTTACTCCTGCTGTCCTAACACCCCCTATCTGGAC
>[accession=U17016.1]_[product=CHRNA1 gene,partial cds]_[organism=Erinaceus concolor]
CGGGTGATCTATGCCTGCTGCCCCTCCACTCCCTACCTGGAC
>[accession=XM_008138537.2]_[product=CHRNA1 gene,partial cds]_[organism=Eptesicus fuscus]
TGGGTGTTCTACGCCTGCTGCCCCTCCACCCCCTACCTGGAC
>[accession=XM_006921218.1]_[product=CHRNA1 gene,partial cds]_[organism=Pteropus alecto]
TGGGTGTTCTATGCCTGCTGCCCCTCCACCCCCTACCTGGAC
>[accession=XM_021075437.1]_[product=CHRNA1 gene,partial cds]_[organism=Sus scrofa]
CGCGTGCTCTACGCCTGCTGCCCCTCCACCCCCTACCTGGAC
>[accession=KR477832.1]_[product=CHRNA1 gene,partial cds]_[organism=Mellivora capensis]
AGGGTGTTATATGCCTGCTGCCCCTCCACCCCCTACCTGGAC
>[accession=XM_003990883.5]_[product=CHRNA1 gene,partial cds]_[organism=Felis catus]
TGGGTGTTCTACGCCTGCTGCCCCACCACCCCCTACCTGGAC
>[accession=XM_007074557.2]_[product=CHRNA1 gene,partial cds]_[organism=Panthera tigris]
TGGGTGTTCTACGCCTGCTGCCCCTCCACCCCCTACCTGGAC
>[accession=M93639.1]_[product=CHRNA1 gene,partial cds]_[organism=Herpestes ichneumon]
AATGTGACCTACGCCTGCTGCCTCACCACCCACTACCTGGAC
>[accession=XM_029932975.1]_[product=CHRNA1 gene,partial cds]_[organism=Suricata suricatta]
AATGTGACCTATGCCTGCTGCCTCACCACCCCCTACCTGGAC
>[accession=XM_006119477.3]_[product=CHRNA1 gene,partial cds]_[organism=Pelodiscus sinensis]
TTTGTTTACTATGCCTGTTGCCCTGATACTCCATATCTGGAT
>[accession=XM_006020803.2]_[product=CHRNA1 gene,partial cds]_[organism=Alligator sinensis]
TGGGTTTACTATGACTGTTGTCCTGACACGCCCTATCTAGAT
>[accession=XM_006267516.3]_[product=CHRNA1 gene,partial cds]_[organism=Alligator mississippiensis]
TGGGTTTACTATGACTGTTGTCCTGACACGCCCTATCTAGAT
>[accession=XM_019522952.1]_[product=CHRNA1 gene,partial cds]_[organism=Gavialis gangeticus]
TGGGTTTACTATGACTGTTGTCCTAACACGCCCTATCTAGAT
>[accession=XM_019554696.1]_[product=CHRNA1 gene,partial cds]_[organism=Crocodylus porosus]
TGGGTTCGCTATGACTGTTGTCCTAACACGCCCTATCTAGAT
>[accession=XM_019554696.1]_[product=CHRNA1 gene,partial cds]_[organism=Crocodylus niloticus]
TGGGTTCGCTATGACTGTTGTCCTAACACGCCCTATCTAGAT
>[accession=XM_026092832.1]_[product=CHRNA1 gene,partial cds]_[organism=Dromaius novaehollandiae]
TGGGTTTACTACGCTTGCTGCCCTGATACCCCCTATCTGGAT
>[accession=MT231212]_[product=CHRNA1 gene,partial cds]_[organism=Pavo cristatus]
tgggtttactacgcttgctgccctgacactccctacctggat
>[accession=MT274612]_[product=CHRNA1 gene,partial cds]_[organism=Gallus gallus]
tgggtttactacgcctgctgccctgacaccccctacctggac
>[accession=MT262918]_[product=CHRNA1 gene,partial cds]_[organism=Cariama cristata]
tgggtttactacgcttgctgccctgacacaccctacctggat
>[accession=MT231210]_[product=CHRNA1 gene,partial cds]_[organism=Bubo bubo]
tgggtttactatgcttgctgccctgacaccccctacctggat
>[accession=MT231209]_[product=CHRNA1 gene,partial cds]_[organism=Falco tinnunculus]
tgggtctactacgcctgctgccctgacaccccatacctggat
>[accession=MT231206]_[product=CHRNA1 gene,partial cds]_[organism=Falco cenchroides]
tgggtctactacgcctgctgccctgacaccccatacctggat
>[accession=VWYJ01026266.1]_[product=CHRNA1 gene,partial cds]_[organism=Sagittarius serpentarius]
TGGGTTTACTACGCTTGCTGCCCTGACACCCCCTACCTGGAT
>[accession=VZZV01000171.1]_[product=CHRNA1 gene,partial cds]_[organism=Circaetus pectoralis]
TGGGTTTACTACGCTTGCTGCCCTGACACTCCCTACCTGGAT
>[accession=MT231205]_[product=CHRNA1 gene,partial cds]_[organism=Aquila rapax]
tgggtttactacgcttgctgccctgacactccctacctggat
>[accession=MT231204]_[product=CHRNA1 gene,partial cds]_[organism=Accipiter badius]
tgggtttactacgcttgctgccctgacactccctacctggat
>[accession=MT231203]_[product=CHRNA1 gene,partial cds]_[organism=Accipiter genitis]
tgggtttactacgcttgctgccctgacactccctacctggat
>[accession=MT231207]_[product=CHRNA1 gene,partial cds]_[organism=Milvus migrans]
tgggtttactacgcttgctgccctgacactccctacctggat
>[accession=MT231208]_[product=CHRNA1 gene,partial cds]_[organism=Butastur liventer]
tgggtttactacgcttgctgccctgacactccctacctggat
>[accession=MT231211]_[product=CHRNA1 gene,partial cds]_[organism=Buteo buteo]
tgggtttactacgcctgctgccccgagaccccctacctggac
>[accession=QEPC01008869.1]_[product=CHRNA1 gene,partial cds]_[organism=Sphenodon punctatus]
TGGGTGACCTACTCCTGCTGCCCTGACACCCCTTATCTGGAT
>[accession=XM_015426640.1]_[product=CHRNA1 gene,partial cds]_[organism=Gekko japonicus]
TGGGTTGTATATGCCTGCTGCACTGAGACTCCATACTTGGAT
>[accession=XM_033167788.1]_[product=CHRNA1 gene,partial cds]_[organism=Lacerta agilis]
TCGGTTACCTACGCCTGCTGCCCAGACACACCTTACCTGGAC
>[accession=XM_028749253.1]_[product=CHRNA1 gene,partial cds]_[organism=Podarcis muralis]
TGGGTTACCTACGCCTGCTGCCCTGACACACCTTACCTGGAC
>[accession=XM_003226425.3]_[product=CHRNA1 gene,partial cds]_[organism=Anolis carolinensis]
GAGGTTACCTATGCCTGCTGCCCTGACCTTCCATACCTGGAT
>[accession=MT249123]_[product=CHRNA1 gene,partial cds]_[organism=Iguana iguana]
GAGGTTACCTATGCCTGCTGCCCCGACACTCCATACCTGGAT
>[accession=MT249130]_[product=CHRNA1 gene,partial cds]_[organism=Uromastyx aegyptia]
GAGGTTGAATATGACTGCTGCGGAACCACGCCATACCTAGAT
>[accession=MT249127]_[product=CHRNA1 gene,partial cds]_[organism=Intellagama lesueurii]
GAGGTGACCTACGGCTGCTGCCTTGACACGCCGTACCTGGAT
>[accession=MT249122]_[product=CHRNA1 gene,partial cds]_[organism=Pogona vitticeps]
AACGTGACCTACGCCTGCTGCCTTGAGACGCCGTACCTGGAT
>[accession=MT249128]_[product=CHRNA1 gene,partial cds]_[organism=Lophognathus gilberti]
gaggtgacctacggctgctgccttgatacgccgtacctggat
>[accession=MT249129]_[product=CHRNA1 gene,partial cds]_[organism=Varanus komodoensis]
TGGGTTACCTATGACTGCTGCCCTAACACTCCGTATTTGGAT
>[accession=MT249118]_[product=CHRNA1 gene,partial cds]_[organism=Varanus mertensi]
tgggttacctatggctgctgccctgacactccgtatttggat
>[accession=MT249131]_[product=CHRNA1 gene,partial cds]_[organism=Varanus giganteus]
TGGGTTACCTATGACTGCTGCCCTAACACTCCGTATTTGGAT
>[accession=MT249121]_[product=CHRNA1 gene,partial cds]_[organism=Pseudopus apodus]
tgggttacctacgcctgctgccctgacaccccatacctggat
>[accession=MT249120]_[product=CHRNA1 gene,partial cds]_[organism=Gerrhonotus infernalis]
TGGGTTACCTATGCCTGCTGCACTGACACCCCGTATCTGGAT
>[accession=MT249126]_[product=CHRNA1 gene,partial cds]_[organism=Barisia imbricata]
TGGGTTACCTATGCCTGCTGCCTTGACACCCCGTATCTGGAT
>[accession=MT249119]_[product=CHRNA1 gene,partial cds]_[organism=Abronia graminea]
tgggttacctatgcctgctgccctgacaccccgtatctggac
>[accession=MN337817]_[product=CHRNA1 gene,partial cds]_[organism=Anilios bituberculatus]
TCGGTCTATTACGCTTGTTGCCCTAAAACACCGTACTTTGAC
>[accession=MT274611]_[product=CHRNA1 gene,partial cds]_[organism=Indotyphlops braminus]
GACGTCCAGTACGACTGTTGTCCCGCACGC---TACTTAGAC
>[accession=MN337822]_[product=CHRNA1 gene,partial cds]_[organism=Boa constrictor]
TCGGTGACCTATGGTTGTTGCCCTAAAACACCCTACCTTGAT
>[accession=MN337841]_[product=CHRNA1 gene,partial cds]_[organism=Corallus hortulanus]
TCAGTGACCTATGCTTGTTGCCCTAAAACACCCTACCTTGAT
>[accession=MN337819]_[product=CHRNA1 gene,partial cds]_[organism=Aspidites melanocephalus]
TCGGTGACCTACGATTGTTGCCCTGAAACT---TATCTTGAT
>[accession=MN337856]_[product=CHRNA1 gene,partial cds]_[organism=Malayopython reticulatus]
TCGGTGACCTACGGTTGTTGCTCTGAAATT---TATCTTGAT
>[accession=XM_007444717]_[product=CHRNA1 gene,partial cds]_[organism=Python bivittatus]
GCGGTGAAGTACAAATGTTGCCCTAAAACG---TATCTTGAT
>[accession=MN337828]_[product=CHRNA1 gene,partial cds]_[organism=Liasis mackloti]
TCGGTGACCTACAGTTGTTGCCCTGAAATT---TATCTTGAT
>[accession=MN337853]_[product=CHRNA1 gene,partial cds]_[organism=Morelia spilota]
TCGGTGACCTACGATTGTTGCCCTGAAATT---TATCTTGAT
>[accession=MN337818]_[product=CHRNA1 gene,partial cds]_[organism=Acrochordus granulatus]
TCAGTGACCTATGCTTGTTGTCCTAAAACGCCGTATCTTGAT
>[accession=MN337801]_[product=CHRNA1 gene,partial cds]_[organism=Causus rhombeatus]
TTGGTGAACTATTCTTGCTGCCCTGAAAAG---TATCTTGAT
>[accession=MN337797]_[product=CHRNA1 gene,partial cds]_[organism=Daboia russelii]
TCGGTGAACTATTCTTGCTGTCCTGAAAAG---TATCTTGAT
>[accession=GCA_000800605.1]_[product=CHRNA1 gene,partial cds]_[organism=Vipera berus]
TCGGTGAGCTATACTTGCTGCCCTGAAAAG---TATCTTGAT
>[accession=MN337798]_[product=CHRNA1 gene,partial cds]_[organism=Echis carinatus]
TCGGTGAACTATTCTTGCTGCCCTGAAAAG---TATCTTGAT
>[accession=MN337800]_[product=CHRNA1 gene,partial cds]_[organism=Bitis gabonica]
TCGGTGAACTATTCTTGCTGCCCTGAAAAG---TATCTTGAT
>[accession=MN337799]_[product=CHRNA1 gene,partial cds]_[organism=Atheris squamigera]
TTGGTGAACTATTCTTGCTGCCCTGAAAAG---TATCTTGAT
>[accession=MN337820]_[product=CHRNA1 gene,partial cds]_[organism=Azemiops feae]
TCGGTGACCTATGCTTGCTGCCCTAAAAAGCCGTATCTTGAC
>[accession=MN337855]_[product=CHRNA1 gene,partial cds]_[organism=Calloselasma rhodostoma]
TTAGTGGGCTATAATTGCTGTTCTGAAAGA---TATCTTGAT
>[accession=MN337851]_[product=CHRNA1 gene,partial cds]_[organism=Tropidolaemus subannulatus]
TCGGTGACCTATGGTTGCTGCTCTGATACG---TATCTTGAT
>[accession=MN337844]_[product=CHRNA1 gene,partial cds]_[organism=Deinagkistrodon acutus]
TCGGTGGCCTATGGCTGCTGCTCTGATACG---TATCTTGAT
>[accession=MN337836]_[product=CHRNA1 gene,partial cds]_[organism=Trimeresurus albolabris]
TCGGTGAAGTATGGTTGCTGCCCTGAAACG---TATCTTGAT
>[accession=MN337837]_[product=CHRNA1 gene,partial cds]_[organism=Trimeresurus hageni]
TCGGTGAAGTATGGTTGCTGCCCTGAAACG---TATCTTGAT
>[accession=XM_015815894.1]_[product=CHRNA1 gene,partial cds]_[organism=Protobothrops mucrosquamatus]
TCGGTGAAGTATGGTTGCTGCCCTGAAACG---TATCTTGAT
>[accession=MN337854]_[product=CHRNA1 gene,partial cds]_[organism=Bothrops asper]
TCGGTGAAGTATGCTTGCTGCCCTGAAACG---TATCTTGAT
>[accession=MT262920]_[product=CHRNA1 gene,partial cds]_[organism=Bothrops alternatus]
TCGGTGAAGTATGCTTGCTGCCCTGAAACG---TATCTTGAT
>[accession=MN337838]_[product=CHRNA1 gene,partial cds]_[organism=Agkistrodon bilineatus]
TCGGTGAAGTATGGTTGCTGCCCTGAAACA---TATCTTGAT
>[NCBI=Genebank=LVCR01006207.1]_[product=CHRNA1 gene,partial cds]_[organism=Crotalus pyrrhus]
TCAGTGAAGTATGGTTGCTGCCCTGAAACG---TATCTTGAT
>[NCBI=Genebank=JPMF01213521.1]_[product=CHRNA1 gene,partial cds]_[organism=Crotalus horridus]
TCAGTGAAGTATGGTTGCTGCCCTGAAACG---TATCTTGAT
>[accession=MN337852]_[product=CHRNA1 gene,partial cds]_[organism=Crotalus vegrandis]
TCAGTGAAGTATGGTTGCTGCCCTGAAACG---TATCTTGAT
>[accession=MN337824]_[product=CHRNA1 gene,partial cds]_[organism=Erpeton tentaculatum]
TCGGTGCAGTATGCTTGTTGCATTGGAACGCCATATTTAGAT
>[accession=MN337825]_[product=CHRNA1 gene,partial cds]_[organism=Homalopsis buccata]
TCGGTGCAGTATGCTTGTTGCATTGGAACGCCGTATTTAGAT
>[accession=MN337848]_[product=CHRNA1 gene,partial cds]_[organism=Pseudoxenodon bambusicola]
TCGGAGGTGTATGATTGTTGCCCGAATACGCCGTATCTTGAT
>[accession=PLACEHOLDER]_[product=CHRNA1 gene,partial cds]_[organism=Erythrolamprus poecilogyrus]
tcggtgacctatgcttgttgccttgaaacgccatatcttgat
>[accession=MN337846]_[product=CHRNA1 gene,partial cds]_[organism=Philodryas baroni]
TCGGTGACCTATGCTTGTTGCCCTAAAACGCCATATCTTGAT
>[accession=MN337832]_[product=CHRNA1 gene,partial cds]_[organism=Oxyrhopus rhombifer]
TCAGTGACCTACGATTGTTGCCCTAAAACGCCATATCTTGAT
>[accession=MN337813]_[product=CHRNA1 gene,partial cds]_[organism=Helicops leopardinus]
TCGGTGAACTATACTTGTTGCCCTAAAACGCCATATCTTGAT
>[accession=MN337842]_[product=CHRNA1 gene,partial cds]_[organism=Ahaetulla prasina]
TCGGTGACCTATTCTTGTTGCCCTAAAACGCCGTACCTTGAT
>[accession=MN337847]_[product=CHRNA1 gene,partial cds]_[organism=Platyceps florulentus]
TCGGAGACGTATGATTGTTGCCCTAATACGCCCTATCTTGAT
>[accession=MN337814]_[product=CHRNA1 gene,partial cds]_[organism=Thrasops jacksonii]
TCGGAGAATTATAGTTGTTGCCCTGACACACCGTATCTTGAT
>[accession=MN337815]_[product=CHRNA1 gene,partial cds]_[organism=Dispholidus typus]
TCAGAGAACTATAGTTGTTGCCCTAACACACCGTATCTTGAT
>[accession=MN337811]_[product=CHRNA1 gene,partial cds]_[organism=Thelotornis capensis]
TCGGAGAACTATAGTTGTTGCCCTGACACACCGTATCTTGAT
>[accession=MN337850]_[product=CHRNA1 gene,partial cds]_[organism=Trimorphodon biscutatus]
GCGGAGCAGTATGATTGTTGCCCTAATACGCCATATCTTGAT
>[accession=MN337810]_[product=CHRNA1 gene,partial cds]_[organism=Oligodon cyclurus]
TTGGTGAACTATTCTTGCTGCCCTGAAAAG---TATCTTGAT
>[accession=MT262919]_[product=CHRNA1 gene,partial cds]_[organism=Coelognathus radiatus]
TCGGAGCAATATGATTGTTGCCTTGAAACGCCGTATCTTGAT
>[accession=JTLQ01052499]_[product=CHRNA1 gene,partial cds]_[organism=Pantherophis guttatus]
TCAGTGAAATATGATTGTTGCCCTGATACGCCGTATCTTGAT
>[accession=MN337833]_[product=CHRNA1 gene,partial cds]_[organism=Pantherophis spiloides]
TCGGTGAAATATGATTGTTGCCCTAATACGCCATATCTTGAT
>[accession=MN337849]_[product=CHRNA1 gene,partial cds]_[organism=Stegonotus cucullatus]
TCGGAGACATATGATTGTTGCCCTAATACACCGTATCTTGAT
>[accession=MN337823]_[product=CHRNA1 gene,partial cds]_[organism=Dasypeltis scabra]
TCAGAGAGATATGATTGTTGCGGTGATACGCCCTATCTTGAT
>[accession=MN337793]_[product=CHRNA1 gene,partial cds]_[organism=Boiga irregularis]
tgggtgacatatgattgttgccaagatacgccgtatcttgat
>[accession=MN337843]_[product=CHRNA1 gene,partial cds]_[organism=Boiga dendrophila]
TGGGTGAAATATGATTGTTGCCAAGATACACCGTATCTTGAT
>[accession=XM_032237666.1]_[product=CHRNA1 gene,partial cds]_[organism=Thamnophis elegans]
TGGGTGAACTATACTTGTTGCCCCGATACGCTGTATCTTGAT
>[accession=MN337812]_[product=CHRNA1 gene,partial cds]_[organism=Natrix natrix]
TGGGTGAACTATAGTTGTTGCGCCAATACGCTGTATCTTGAT
>[accession=M26389.1]_[product=CHRNA1 gene,partial cds]_[organism=Natrix tessellata]
TCGGTGAACTATTCTTGTTGCCTTGATACGCCGTATCTTGAT
>[accession=MN337835]_[product=CHRNA1 gene,partial cds]_[organism=Pseudaspis cana]
TCGGTGGACTACAAGTGTTGCCCCAATAAGCCGTATCTTGAT
>[accession=MN337831]_[product=CHRNA1 gene,partial cds]_[organism=Malpolon monspessulanus]
TGGGTGACCTATGATTGTTGCCCTCAAATA---TACCTTGAC
>[accession=MN337834]_[product=CHRNA1 gene,partial cds]_[organism=Psammophis mossambicus]
TCGGTGACCTATGATTGTTGCCCTGAAATA---TATCTTGAC
>[accession=MN337829]_[product=CHRNA1 gene,partial cds]_[organism=Macrelaps microlepidotus]
GCGGTGACCTATGCTTGTTGCCCTGATACACCGTATTTTGAT
>[accession=MN337840]_[product=CHRNA1 gene,partial cds]_[organism=Atractaspis bibronii]
TCAGTGACCTATGCTTGTTGCCCTAAAAAGCCGTATCTTGAT
>[accession=MN337839]_[product=CHRNA1 gene,partial cds]_[organism=Atractaspis fallax]
TCGGTGACCTATTCTTGTTGCCCTAAAAAGCCGTATCTTGAT
>[accession=MN337821]_[product=CHRNA1 gene,partial cds]_[organism=Atractaspis microlepidota]
TCAGTGACCTATGCTTGTTGCCCTAAAAAGCCGTATCTTGAT
>[accession=MN337826]_[product=CHRNA1 gene,partial cds]_[organism=Boaedon fuliginosus]
TCGGTGGGCTATGATTGTTGCCCTGGCACACCGTATCTTGAT
>[accession=MN337827]_[product=CHRNA1 gene,partial cds]_[organism=Leioheterodon madagascariensis]
TCGGTGACCTATGCTTGTTGCCCTAAAACGCCGTACCTTGAT
>[accession=MN337830]_[product=CHRNA1 gene,partial cds]_[organism=Madagascarophis ocellatus]
TCGGTGACCTATGATTGTTGCCCTAAAAAGCCGTATCTTGAT
>[accession=MN337805]_[product=CHRNA1 gene,partial cds]_[organism=Calliophis bivirgatus]
TCGGTGAACTATTCTTGTTGCCCTAATACGCCGTATCTTGAT
>[accession=MN337802]_[product=CHRNA1 gene,partial cds]_[organism=Aspidelaps lubricus]
TCGGTGAACTATTCTTGTTGCCTTGATACGCCGTATCTTGAC
>[accession=AF077763.1]_[product=CHRNA1 gene,partial cds]_[organism=Naja haje]
TCGGTGAACTATTCTTGTTGCCTTGATACGCCGTATCTTGAT
>[accession=MN337806]_[product=CHRNA1 gene,partial cds]_[organism=Naja kaouthia]
TCGGTGAACTATTCTTGTTGCCTTGATACGCCGTATCTTGAT
>[accession=MN337807]_[product=CHRNA1 gene,partial cds]_[organism=Naja naja]
TCGGTGAACTATTCTTGTTGCCTTGATACGCCGTATCTTGAT
>[accession=ETE71672.1]_[product=CHRNA1 gene,partial cds]_[organism=Ophiophagus hannah]
TCGGTGAACTATTCTTGTTGCCTTGATACGCCGTATCTTGAT
>[accession=MN337804]_[product=CHRNA1 gene,partial cds]_[organism=Bungarus caeruleus]
TCGGTGAACTATTCTTGTTGCCTTGATACGCCGTATCTTGAT
>[accession=MN337816]_[product=CHRNA1 gene,partial cds]_[organism=Acanthophis rugosus]
TCGGTGAACTATTCTTGTTGCCCTAATACGCCGTATCTTGAT
>[accession=XM_026696730.1]_[product=CHRNA1 gene,partial cds]_[organism=Pseudonaja textilis]
TCGGTGAACTATTCTTGTTGCCCTGATACGCCGTATCTTGAT
>[accession=MN337809]_[product=CHRNA1 gene,partial cds]_[organism=Oxyuranus microlepidotus]
TCGGTGAACTATTCTTGTTGCCCTAATACGCCGTATCTTGAT
>[accession=XM_026677744.1]_[product=CHRNA1 gene,partial cds]_[organism=Notechis scutatus]
TCGGTGAACTATTCTTGTTGCATGGATACGCCGTATCTTGAT
>[accession=MN337808]_[product=CHRNA1 gene,partial cds]_[organism=Hydrophis curtus]
TCAGTGAACTATTCTTGTTGCCCTGATACGCCGTATCTTGAT
>[accession=MN337803]_[product=CHRNA1 gene,partial cds]_[organism=Aipysurus mosaicus]
TCAGTGAACTATTCTTGTTGCCCTGATACGCCGTATCTTGAT
