# Supplementary material for: Widespread Evolution of Molecular Resistance to Snake Venom α-Neurotoxins in Vertebrates
Source: Toxins (Basel). 2020 Oct 2;12(10):638. doi: 10.3390/toxins12100638 (PMC7601176; doi:10.3390/toxins12100638)
Supplement: Supplementary file 1 [file toxins-12-00638-s001.zip › Supplementary File S4 Tree.txt]

Supplementary File 4. Tree data.

(((('Monopterus albus':110.0,('Gasterosteus aculeatus':110.0,('Takifugu rubripes':51.6,'Tetraodon nigroviridis':51.6):58.4):0.0):119.902761,('Bagarius yarrelli':152.585432,'Danio rerio':152.585432):77.317329):156.425664,'Erpetoichthys calabaricus':386.328425):48.995649,((('Nanorana parkeri':204.0,'Xenopus tropicalis':204.0):119.0,('Rhinatrema bivittatum':174.0,('Geotrypetes seraphini':109.0,'Microcaecilia unicolor':109.0):65.0):149.0):29.0,(((((((('Indotyphlops braminus':55.618905,'Anilios bituberculatus':55.618905):73.381095,((((((((('Bungarus caeruleus':32.710056,('Acanthophis rugosus':27.6,(('Pseudonaja textilis':17.26376,'Oxyuranus microlepidotus':17.26376):3.44,(('Hydrophis curtus':9.209455,'Aipysurus mosaicus':9.209455):4.6,'Notechis scutatus':13.8):6.9):6.9):5.110056):2.289944,('Ophiophagus hannah':35.0,('Aspidelaps lubricus':27.7,(('Naja kaouthia':13.61493,'Naja naja':13.61493):6.932373,'Naja haje':20.547303):7.226348):7.226348):0.0):5.7,'Calliophis bivirgatus':40.7):5.7,('Pseudaspis cana':44.09167,(('Psammophis mossambicus':29.89181,'Malpolon monspessulanus':29.89181):14.2,((('Madagascarophis ocellatus':25.1,'Leioheterodon madagascariensis':25.1):9.400698,'Boaedon fuliginosus':34.5):9.400698,('Macrelaps microlepidotus':43.9,(('Atractaspis microlepidota':12.337025,'Atractaspis fallax':12.337025):12.337025,'Atractaspis bibronii':24.67405):19.22595):0.095835):0.047918):0.047918):2.30833):4.993106,(((((('Oligodon cyclurus':17.65944,'Trimorphodon biscutatus':17.65944):18.55948,(((('Boiga dendrophila':19.80794,'Boiga irregularis':19.80794):1.550715,'Dasypeltis scabra':21.4):1.550715,'Stegonotus cucullatus':23.0):1.550715,(('Pantherophis spiloides':12.981747,'Pantherophis guttatus':12.981747):10.2,'Coelognathus radiatus':23.2):1.0):11.758835):0.859125,('Platyceps florulentus':30.2,(('Thelotornis capensis':13.87258,'Dispholidus typus':13.87258):9.58222,'Thrasops jacksonii':23.4548):6.811623):6.811623):1.608219,'Ahaetulla prasina':38.6):8.913736,('Thamnophis elegans':35.0,('Natrix tessellata':15.39839,'Natrix natrix':15.39839):19.60161):12.6):0.0,('Pseudoxenodon bambusicola':46.1,('Erythrolamprus poecilogyrus':44.6,('Philodryas baroni':32.3,('Oxyrhopus rhombifer':20.0,'Helicops leopardinus':20.0):12.349249):12.349249):1.520068):1.520068):3.793106):2.641354,('Homalopsis buccata':20.759915,'Erpeton tentaculatum':20.759915):33.274545):7.703621,((((('Atheris squamigera':35.865378,'Bitis gabonica':35.865378):0.221667,'Echis carinatus':36.087045):1.538342,('Vipera berus':17.481815,'Daboia russelii':17.481815):20.1):1.538342,'Causus rhombeatus':39.1):3.076684,('Azemiops feae':40.4,((('Deinagkistrodon acutus':13.726015,'Tropidolaemus subannulatus':13.726015):13.726015,'Calloselasma rhodostoma':27.45203):11.34797,(('Trimeresurus albolabris':18.694,'Trimeresurus hageni':18.694):15.4,((((('Crotalus horridus':5.360561,'Crotalus vegrandis':5.360561):5.360561,'Crotalus pyrrhus':10.721123):6.243309,'Agkistrodon bilineatus':16.964431):6.549952,('Bothrops alternatus':11.65554,'Bothrops asper':11.65554):11.858843):6.000195,'Protobothrops mucrosquamatus':29.514578):4.642711):4.642711):1.720206):1.720206):19.497669):13.861919,'Acrochordus granulatus':75.6):15.2,(((('Morelia spilota':15.61473,'Liasis mackloti':15.61473):5.054918,('Python bivittatus':19.4,'Malayopython reticulatus':19.4):1.0):5.054918,'Aspidites melanocephalus':25.724567):53.145206,('Corallus hortulanus':60.254963,'Boa constrictor':60.254963):18.614809):11.930227):38.2):38.12419,((('Iguana iguana':108.153098,'Anolis carolinensis':108.153098):49.265654,('Uromastyx aegyptia':98.326094,(('Lophognathus gilberti':21.8,'Pogona vitticeps':21.8):4.572738,'Intellagama lesueurii':26.372738):71.953356):59.092658):7.81035,((((('Abronia graminea':22.6,'Barisia imbricata':22.6):1.70215,'Gerrhonotus infernalis':24.30215):20.726688,('Pseudopus apodus':23.56443):21.464408):43.052815):43.052815,('Varanus komodoensis':25.24433,('Varanus giganteus':18.01146,'Varanus mertensi':18.01146):7.23287):105.890137):34.094635):1.895088):10.872629,('Lacerta agilis':47.0,'Podarcis muralis':47.0):130.99682):23.00318,'Gekko japonicus':201.0):50.830457,'Sphenodon punctatus':251.830457):27.826519,((('Dromaius novaehollandiae':111.353624,(('Pavo cristatus':32.979612,'Gallus gallus':32.979612):65.063257,(('Cariama cristata':40.65,'Bubo bubo':40.65):40.65,(('Falco tinnunculus':0.83926,'Falco cenchroides':0.83926):77.432191,('Sagittarius serpentarius':57.0,('Circaetus pectoralis':39.0,('Aquila rapax':28.422244,(('Accipiter badius':7.1,'Accipiter genitis':7.1):7.1,('Milvus migrans':10.65,('Butastur liventer':7.105561,'Buteo buteo':7.105561):3.55278):3.55278):14.211122):10.577756):18.0):21.271451):3.028549):16.742869):13.310755):125.149039,((('Crocodylus niloticus':14.592424,'Crocodylus porosus':14.592424):29.756647,'Gavialis gangeticus':44.349071):36.019586,('Alligator mississippiensis':40.184329,'Alligator sinensis':40.184329):40.184329):156.134006):17.231545,'Pelodiscus sinensis':253.734208):25.922768):32.246945,((('Monodelphis domestica':81.508675,'Sarcophilus harrisii':81.508675):77.088913,((('Erinaceus concolor':89.323818,((((('Suricata suricatta':16.216945,'Herpestes ichneumon':16.216945):23.683055,('Panthera tigris':15.174994,'Felis catus':15.174994):24.725006):14.421441,'Mellivora capensis':54.321441):23.433515,'Sus scrofa':77.754956):0.773786,('Pteropus alecto':61.661208,'Eptesicus fuscus':61.661208):16.867534):10.795076):7.138571,(('Cavia porcellus':72.876708,(('Meriones unguiculatus':54.802392,'Jaculus jaculus':54.802392):15.095985,'Dipodomys ordii':69.898377):2.978331):16.946479,('Tupaia chinensis':59.6,('Mandrillus leucophaeus':29.441547,'Homo sapiens':29.441547):30.19082):30.19082):6.639202):8.997392,('Dasypus novemcinctus':100.506363,('Loxodonta africana':83.288943,'Orycteropus afer':83.288943):17.21742):4.953417):53.137807):18.329911,'Ornithorhynchus anatinus':176.927498):134.976423):40.096079):83.324074);
